# Supplementary material for: Locating Pleistocene Refugia: Comparing Phylogeographic and Ecological Niche Model Predictions
Source: PLoS One. 2007 Jul 11;2(7):e563. doi: 10.1371/journal.pone.0000563 (PMC1905943; doi:10.1371/journal.pone.0000563)
Supplement: Dataset S1 — Occurrence data/coordinates (degrees Latitude, Longitude) of the 20 species examined. (0.27 MB XLS) [file pone.0000563.s001.xls]

## Sheet: Dataset_S1
Species	Longitude	Latitude
Arborimus_longicaudus	-124.106	42.0358
Arborimus_longicaudus	-123.405	42.0958
Arborimus_longicaudus	-123.33	42.2457
Arborimus_longicaudus	-124.259	42.4511
Arborimus_longicaudus	-123.335	42.575
Arborimus_longicaudus	-124.42	42.6676
Arborimus_longicaudus	-124.114	42.8598
Arborimus_longicaudus	-123.207	42.878
Arborimus_longicaudus	-123.748	42.8871
Arborimus_longicaudus	-124.186	42.9818
Arborimus_longicaudus	-124.311	43.0158
Arborimus_longicaudus	-122.83	43.2195
Arborimus_longicaudus	-123.855	43.2946
Arborimus_longicaudus	-123.38	43.5216
Arborimus_longicaudus	-122.453	43.5459
Arborimus_longicaudus	-123.467	43.6378
Arborimus_longicaudus	-123.888	43.7326
Arborimus_longicaudus	-123.198	43.8378
Arborimus_longicaudus	-122.392	43.9706
Arborimus_longicaudus	-123.448	44.0592
Arborimus_longicaudus	-122.948	44.1169
Arborimus_longicaudus	-123.363	44.1334
Arborimus_longicaudus	-122.659	44.1461
Arborimus_longicaudus	-123.019	44.2175
Arborimus_longicaudus	-123.81	44.225
Arborimus_longicaudus	-123.584	44.242
Arborimus_longicaudus	-122.197	44.2659
Arborimus_longicaudus	-123.36	44.2681
Arborimus_longicaudus	-123.62	44.29
Arborimus_longicaudus	-123.727	44.32
Arborimus_longicaudus	-123.543	44.3747
Arborimus_longicaudus	-123.875	44.435
Arborimus_longicaudus	-123.914	44.486
Arborimus_longicaudus	-123.505	44.5098
Arborimus_longicaudus	-123.853	44.527
Arborimus_longicaudus	-123.261	44.5647
Arborimus_longicaudus	-123.293	44.6333
Arborimus_longicaudus	-123.524	44.6794
Arborimus_longicaudus	-123.208	44.7
Arborimus_longicaudus	-123.545	44.7853
Arborimus_longicaudus	-123.752	44.9579
Arborimus_longicaudus	-124.004	44.9722
Arborimus_longicaudus	-123.932	45.055
Arborimus_longicaudus	-122.453	45.0605
Arborimus_longicaudus	-123.983	45.1069
Arborimus_longicaudus	-123.36	45.2944
Arborimus_longicaudus	-123.984	45.3085
Arborimus_longicaudus	-123.519	45.311
Arborimus_longicaudus	-123.65	45.335
Arborimus_longicaudus	-123.915	45.3642
Arborimus_longicaudus	-123.058	45.4077
Arborimus_longicaudus	-121.554	45.4678
Arborimus_longicaudus	-123.888	45.4682
Arborimus_longicaudus	-123.26	45.5145
Arborimus_longicaudus	-121.812	45.659
Arborimus_longicaudus	-123.879	45.6892
Arborimus_longicaudus	-123.992	45.9464
Blarina_brevicauda	-101.744	40.042
Blarina_brevicauda	-100.884	46.651
Blarina_brevicauda	-100.61	42.911
Blarina_brevicauda	-100.233	40.976
Blarina_brevicauda	-100.062	48.841
Blarina_brevicauda	-100.047	39.369
Blarina_brevicauda	-99.952	48.812
Blarina_brevicauda	-99.927	42.939
Blarina_brevicauda	-99.783	48.972
Blarina_brevicauda	-99.133	50.717
Blarina_brevicauda	-99.117	51.067
Blarina_brevicauda	-99.1	40.695
Blarina_brevicauda	-99.1	49.717
Blarina_brevicauda	-98.993	42.541
Blarina_brevicauda	-98.963	41.627
Blarina_brevicauda	-98.958	43.747
Blarina_brevicauda	-98.912	40.503
Blarina_brevicauda	-98.775	42.922
Blarina_brevicauda	-98.429	40.981
Blarina_brevicauda	-98.301	45.822
Blarina_brevicauda	-98.235	41.023
Blarina_brevicauda	-98.2	39
Blarina_brevicauda	-98.182	45.903
Blarina_brevicauda	-98.15	50.183
Blarina_brevicauda	-98.133	51.767
Blarina_brevicauda	-98.1	38.4
Blarina_brevicauda	-98.1	38.7
Blarina_brevicauda	-98.1	40.2
Blarina_brevicauda	-98.073	42.783
Blarina_brevicauda	-98.033	50.6
Blarina_brevicauda	-98.026	42.002
Blarina_brevicauda	-98.004	41.667
Blarina_brevicauda	-98.002	42.108
Blarina_brevicauda	-98	37.5
Blarina_brevicauda	-97.988	42.053
Blarina_brevicauda	-97.944	41.116
Blarina_brevicauda	-97.941	42.883
Blarina_brevicauda	-97.767	41.321
Blarina_brevicauda	-97.7	39.9
Blarina_brevicauda	-97.6	46.918
Blarina_brevicauda	-97.597	40.874
Blarina_brevicauda	-97.489	45.332
Blarina_brevicauda	-97.413	42.034
Blarina_brevicauda	-97.369	41.246
Blarina_brevicauda	-97.15	49.883
Blarina_brevicauda	-97.149	42.467
Blarina_brevicauda	-97.141	43.688
Blarina_brevicauda	-97.133	45.718
Blarina_brevicauda	-97.118	43.674
Blarina_brevicauda	-97.107	42.894
Blarina_brevicauda	-97.096	43.66
Blarina_brevicauda	-97.025	42.235
Blarina_brevicauda	-96.99	40.646
Blarina_brevicauda	-96.975	44.355
Blarina_brevicauda	-96.973	45.891
Blarina_brevicauda	-96.959	42.799
Blarina_brevicauda	-96.949	40.791
Blarina_brevicauda	-96.936	42.784
Blarina_brevicauda	-96.879	44.872
Blarina_brevicauda	-96.809	43.136
Blarina_brevicauda	-96.788	44.814
Blarina_brevicauda	-96.778	45.344
Blarina_brevicauda	-96.76	44.155
Blarina_brevicauda	-96.747	40.628
Blarina_brevicauda	-96.747	42.852
Blarina_brevicauda	-96.74	40.847
Blarina_brevicauda	-96.726	45.278
Blarina_brevicauda	-96.715	44.126
Blarina_brevicauda	-96.712	44.765
Blarina_brevicauda	-96.7	44.117
Blarina_brevicauda	-96.674	40.805
Blarina_brevicauda	-96.645	43.031
Blarina_brevicauda	-96.602	43.614
Blarina_brevicauda	-96.6	41.2
Blarina_brevicauda	-96.582	40.729
Blarina_brevicauda	-96.562	43.756
Blarina_brevicauda	-96.526	40.693
Blarina_brevicauda	-96.47	43.222
Blarina_brevicauda	-96.468	46.872
Blarina_brevicauda	-96.397	41.058
Blarina_brevicauda	-96.235	41.788
Blarina_brevicauda	-96.218	50.56
Blarina_brevicauda	-96.195	42.813
Blarina_brevicauda	-96.178	41.11
Blarina_brevicauda	-96.169	41.573
Blarina_brevicauda	-96.162	40.998
Blarina_brevicauda	-96.139	41.554
Blarina_brevicauda	-95.866	41.932
Blarina_brevicauda	-95.604	40.873
Blarina_brevicauda	-95.505	29.773
Blarina_brevicauda	-95.438	41.145
Blarina_brevicauda	-95.294	42.676
Blarina_brevicauda	-95.292	45.972
Blarina_brevicauda	-95.282	39.017
Blarina_brevicauda	-95.185	48.804
Blarina_brevicauda	-95.119	40.843
Blarina_brevicauda	-95.118	44.658
Blarina_brevicauda	-95.063	43.669
Blarina_brevicauda	-95.025	44.551
Blarina_brevicauda	-95.022	42.83
Blarina_brevicauda	-94.984	44.609
Blarina_brevicauda	-94.983	49.933
Blarina_brevicauda	-94.92	39.411
Blarina_brevicauda	-94.772	40.253
Blarina_brevicauda	-94.709	47.473
Blarina_brevicauda	-94.667	49.15
Blarina_brevicauda	-94.633	48.817
Blarina_brevicauda	-94.562	40.679
Blarina_brevicauda	-94.483	49.783
Blarina_brevicauda	-94.477	40.601
Blarina_brevicauda	-94.436	42.053
Blarina_brevicauda	-94.434	46.185
Blarina_brevicauda	-94.362	46.965
Blarina_brevicauda	-94.353	37.751
Blarina_brevicauda	-94.3	48.8
Blarina_brevicauda	-94.288	46.521
Blarina_brevicauda	-94.242	40.719
Blarina_brevicauda	-94.201	46.358
Blarina_brevicauda	-94.167	49.217
Blarina_brevicauda	-94.122	47.33
Blarina_brevicauda	-94.105	42.285
Blarina_brevicauda	-94.076	41.044
Blarina_brevicauda	-93.987	32.478
Blarina_brevicauda	-93.932	42.093
Blarina_brevicauda	-93.833	48.633
Blarina_brevicauda	-93.817	48.9
Blarina_brevicauda	-93.781	43.376
Blarina_brevicauda	-93.751	40.243
Blarina_brevicauda	-93.69	37.545
Blarina_brevicauda	-93.68	40.271
Blarina_brevicauda	-93.679	42.072
Blarina_brevicauda	-93.645	40.727
Blarina_brevicauda	-93.62	42.035
Blarina_brevicauda	-93.608	40.132
Blarina_brevicauda	-93.567	45.304
Blarina_brevicauda	-93.566	44.903
Blarina_brevicauda	-93.545	31.204
Blarina_brevicauda	-93.54	30.88
Blarina_brevicauda	-93.51	31.978
Blarina_brevicauda	-93.414	37.289
Blarina_brevicauda	-93.403	41.894
Blarina_brevicauda	-93.342	32.087
Blarina_brevicauda	-93.325	30.223
Blarina_brevicauda	-93.312	45.634
Blarina_brevicauda	-93.299	37.216
Blarina_brevicauda	-93.271	46.607
Blarina_brevicauda	-93.263	30.301
Blarina_brevicauda	-93.235	41.005
Blarina_brevicauda	-93.213	44.867
Blarina_brevicauda	-93.205	31.046
Blarina_brevicauda	-93.2	36
Blarina_brevicauda	-93.198	44.885
Blarina_brevicauda	-93.196	45.416
Blarina_brevicauda	-93.186	42.291
Blarina_brevicauda	-93.175	41.363
Blarina_brevicauda	-93.157	45.193
Blarina_brevicauda	-93.13	30.516
Blarina_brevicauda	-93.109	41.321
Blarina_brevicauda	-93.107	42.366
Blarina_brevicauda	-93.072	40.99
Blarina_brevicauda	-93.069	39.247
Blarina_brevicauda	-93.015	32.246
Blarina_brevicauda	-92.997	42.497
Blarina_brevicauda	-92.95	45.398
Blarina_brevicauda	-92.905	37.181
Blarina_brevicauda	-92.901	41.216
Blarina_brevicauda	-92.846	42.411
Blarina_brevicauda	-92.82	41.775
Blarina_brevicauda	-92.81	42.901
Blarina_brevicauda	-92.804	32.419
Blarina_brevicauda	-92.737	41.752
Blarina_brevicauda	-92.706	42.272
Blarina_brevicauda	-92.695	41.329
Blarina_brevicauda	-92.67	40.251
Blarina_brevicauda	-92.663	30.818
Blarina_brevicauda	-92.646	44.201
Blarina_brevicauda	-92.642	42.748
Blarina_brevicauda	-92.624	45.862
Blarina_brevicauda	-92.583	49.717
Blarina_brevicauda	-92.562	30.455
Blarina_brevicauda	-92.497	31.146
Blarina_brevicauda	-92.432	43.128
Blarina_brevicauda	-92.422	31.525
Blarina_brevicauda	-92.417	40.149
Blarina_brevicauda	-92.415	30.863
Blarina_brevicauda	-92.355	43.364
Blarina_brevicauda	-92.3	41.394
Blarina_brevicauda	-92.296	30.743
Blarina_brevicauda	-92.183	48.433
Blarina_brevicauda	-92.119	32.509
Blarina_brevicauda	-92.114	46.084
Blarina_brevicauda	-92.083	48.55
Blarina_brevicauda	-92.02	30.14
Blarina_brevicauda	-92.017	30.649
Blarina_brevicauda	-92.008	32.105
Blarina_brevicauda	-91.917	50.1
Blarina_brevicauda	-91.858	40.213
Blarina_brevicauda	-91.83	37.62
Blarina_brevicauda	-91.822	46.353
Blarina_brevicauda	-91.807	45.55
Blarina_brevicauda	-91.786	43.303
Blarina_brevicauda	-91.75	40.325
Blarina_brevicauda	-91.598	42.034
Blarina_brevicauda	-91.575	48.075
Blarina_brevicauda	-91.544	42.783
Blarina_brevicauda	-91.539	48.161
Blarina_brevicauda	-91.502	30.946
Blarina_brevicauda	-91.464	46.663
Blarina_brevicauda	-91.444	30.983
Blarina_brevicauda	-91.421	42.417
Blarina_brevicauda	-91.376	30.779
Blarina_brevicauda	-91.333	48.25
Blarina_brevicauda	-91.332	42.658
Blarina_brevicauda	-91.269	31.118
Blarina_brevicauda	-91.258	30.437
Blarina_brevicauda	-91.258	30.719
Blarina_brevicauda	-91.197	30.55
Blarina_brevicauda	-91.188	41.693
Blarina_brevicauda	-91.188	43.083
Blarina_brevicauda	-91.176	30.238
Blarina_brevicauda	-91.1	42.033
Blarina_brevicauda	-91.083	48.417
Blarina_brevicauda	-91.028	33.853
Blarina_brevicauda	-90.946	39.019
Blarina_brevicauda	-90.929	30.522
Blarina_brevicauda	-90.861	44.901
Blarina_brevicauda	-90.836	30.998
Blarina_brevicauda	-90.8	52.2
Blarina_brevicauda	-90.647	44.193
Blarina_brevicauda	-90.561	30.821
Blarina_brevicauda	-90.544	41.526
Blarina_brevicauda	-90.504	43.979
Blarina_brevicauda	-90.478	42.734
Blarina_brevicauda	-90.457	30.972
Blarina_brevicauda	-90.325	41.388
Blarina_brevicauda	-90.32	41.689
Blarina_brevicauda	-90.25	48.95
Blarina_brevicauda	-90.243	47.987
Blarina_brevicauda	-90.196	41.849
Blarina_brevicauda	-90.153	32.298
Blarina_brevicauda	-90.133	42.15
Blarina_brevicauda	-90.095	30.432
Blarina_brevicauda	-90.047	35.164
Blarina_brevicauda	-89.961	30.868
Blarina_brevicauda	-89.81	35.058
Blarina_brevicauda	-89.809	30.995
Blarina_brevicauda	-89.699	30.237
Blarina_brevicauda	-89.65	41.78
Blarina_brevicauda	-89.611	30.29
Blarina_brevicauda	-89.611	46.577
Blarina_brevicauda	-89.533	45.986
Blarina_brevicauda	-89.413	38.1
Blarina_brevicauda	-89.401	43.073
Blarina_brevicauda	-89.317	48.4
Blarina_brevicauda	-89.264	36.339
Blarina_brevicauda	-89.258	46.055
Blarina_brevicauda	-89.175	46.384
Blarina_brevicauda	-89.117	46.13
Blarina_brevicauda	-89.054	31
Blarina_brevicauda	-89.017	47.95
Blarina_brevicauda	-88.917	50.033
Blarina_brevicauda	-88.837	43.458
Blarina_brevicauda	-88.833	49.567
Blarina_brevicauda	-88.669	39.99
Blarina_brevicauda	-88.654	44.893
Blarina_brevicauda	-88.644	42.633
Blarina_brevicauda	-88.636	43.576
Blarina_brevicauda	-88.576	41.712
Blarina_brevicauda	-88.53	40.099
Blarina_brevicauda	-88.395	41.525
Blarina_brevicauda	-88.367	46.097
Blarina_brevicauda	-88.33	40.172
Blarina_brevicauda	-88.229	42.741
Blarina_brevicauda	-88.176	41.836
Blarina_brevicauda	-88.16	40.07
Blarina_brevicauda	-88.142	41.564
Blarina_brevicauda	-88.14	45.882
Blarina_brevicauda	-88.133	49.433
Blarina_brevicauda	-88.127	46.211
Blarina_brevicauda	-88.068	41.699
Blarina_brevicauda	-88.064	45.985
Blarina_brevicauda	-88.042	42.257
Blarina_brevicauda	-88.02	44.519
Blarina_brevicauda	-88.017	42.274
Blarina_brevicauda	-88.002	41.674
Blarina_brevicauda	-87.985	43.36
Blarina_brevicauda	-87.972	41.187
Blarina_brevicauda	-87.965	42.808
Blarina_brevicauda	-87.937	41.801
Blarina_brevicauda	-87.872	41.272
Blarina_brevicauda	-87.867	49.117
Blarina_brevicauda	-87.866	41.639
Blarina_brevicauda	-87.844	42.185
Blarina_brevicauda	-87.833	46.824
Blarina_brevicauda	-87.797	41.69
Blarina_brevicauda	-87.787	42.164
Blarina_brevicauda	-87.685	41.543
Blarina_brevicauda	-87.66	41.256
Blarina_brevicauda	-87.636	41.506
Blarina_brevicauda	-87.517	48.833
Blarina_brevicauda	-87.418	35.242
Blarina_brevicauda	-87.267	37.93
Blarina_brevicauda	-87.266	41.141
Blarina_brevicauda	-87.25	48.8
Blarina_brevicauda	-87.236	36.542
Blarina_brevicauda	-87.229	39.879
Blarina_brevicauda	-87.199	41.152
Blarina_brevicauda	-87.164	45.006
Blarina_brevicauda	-87.127	39.485
Blarina_brevicauda	-87.053	40.519
Blarina_brevicauda	-87.042	41.643
Blarina_brevicauda	-87.022	32.408
Blarina_brevicauda	-86.992	40.491
Blarina_brevicauda	-86.9	38.75
Blarina_brevicauda	-86.875	40.563
Blarina_brevicauda	-86.858	41.742
Blarina_brevicauda	-86.784	36.166
Blarina_brevicauda	-86.66	41.86
Blarina_brevicauda	-86.617	41.05
Blarina_brevicauda	-86.593	41.915
Blarina_brevicauda	-86.511	45.76
Blarina_brevicauda	-86.422	41.217
Blarina_brevicauda	-86.359	41.962
Blarina_brevicauda	-86.346	39.207
Blarina_brevicauda	-86.257	41.609
Blarina_brevicauda	-86.161	46.541
Blarina_brevicauda	-86.125	44.725
Blarina_brevicauda	-85.929	45.96
Blarina_brevicauda	-85.886	42.02
Blarina_brevicauda	-85.815	38.821
Blarina_brevicauda	-85.734	44.662
Blarina_brevicauda	-85.662	38.21
Blarina_brevicauda	-85.651	44.977
Blarina_brevicauda	-85.621	44.734
Blarina_brevicauda	-85.61	42.945
Blarina_brevicauda	-85.541	43.223
Blarina_brevicauda	-85.534	38.268
Blarina_brevicauda	-85.386	42.396
Blarina_brevicauda	-85.345	45.179
Blarina_brevicauda	-85.34	38.955
Blarina_brevicauda	-85.173	40.777
Blarina_brevicauda	-85.051	45.33
Blarina_brevicauda	-85.017	41.633
Blarina_brevicauda	-85.004	39.822
Blarina_brevicauda	-84.963	42.345
Blarina_brevicauda	-84.95	46.483
Blarina_brevicauda	-84.941	44.517
Blarina_brevicauda	-84.865	40.382
Blarina_brevicauda	-84.856	44.336
Blarina_brevicauda	-84.83	34.15
Blarina_brevicauda	-84.817	47.75
Blarina_brevicauda	-84.784	44.626
Blarina_brevicauda	-84.732	45.617
Blarina_brevicauda	-84.725	46.102
Blarina_brevicauda	-84.717	47.6
Blarina_brevicauda	-84.684	40.87
Blarina_brevicauda	-84.646	47.241
Blarina_brevicauda	-84.557	44.132
Blarina_brevicauda	-84.478	37.989
Blarina_brevicauda	-84.44	42.79
Blarina_brevicauda	-84.414	39.065
Blarina_brevicauda	-84.414	42.702
Blarina_brevicauda	-84.411	48.465
Blarina_brevicauda	-84.393	42.734
Blarina_brevicauda	-84.361	41.64
Blarina_brevicauda	-84.27	36.01
Blarina_brevicauda	-84.258	39.099
Blarina_brevicauda	-84.247	43.616
Blarina_brevicauda	-84.241	46.319
Blarina_brevicauda	-84.179	45.092
Blarina_brevicauda	-84.167	46.55
Blarina_brevicauda	-84.161	39.233
Blarina_brevicauda	-84.067	46.4
Blarina_brevicauda	-84.061	36.05
Blarina_brevicauda	-84.015	35.336
Blarina_brevicauda	-84	45.467
Blarina_brevicauda	-83.842	35.594
Blarina_brevicauda	-83.837	39.44
Blarina_brevicauda	-83.785	42.309
Blarina_brevicauda	-83.773	43.507
Blarina_brevicauda	-83.766	42.454
Blarina_brevicauda	-83.733	46.025
Blarina_brevicauda	-83.727	42.472
Blarina_brevicauda	-83.718	33.656
Blarina_brevicauda	-83.717	41.455
Blarina_brevicauda	-83.671	42.322
Blarina_brevicauda	-83.4	47.833
Blarina_brevicauda	-83.225	35.073
Blarina_brevicauda	-83.1	42.1
Blarina_brevicauda	-83.047	39.957
Blarina_brevicauda	-83.007	42.405
Blarina_brevicauda	-82.98	40.014
Blarina_brevicauda	-82.867	40.633
Blarina_brevicauda	-82.6	42.05
Blarina_brevicauda	-82.6	44.05
Blarina_brevicauda	-82.592	40.76
Blarina_brevicauda	-82.561	35.697
Blarina_brevicauda	-82.533	41.95
Blarina_brevicauda	-82.482	35.332
Blarina_brevicauda	-82.4	42.483
Blarina_brevicauda	-82.34	46.197
Blarina_brevicauda	-82.283	42.383
Blarina_brevicauda	-82.207	39.768
Blarina_brevicauda	-82.194	36.104
Blarina_brevicauda	-82.167	45.733
Blarina_brevicauda	-82.123	36.016
Blarina_brevicauda	-82.1	47.283
Blarina_brevicauda	-82.085	36.064
Blarina_brevicauda	-82.07	38.915
Blarina_brevicauda	-82.067	36.183
Blarina_brevicauda	-82.055	41.273
Blarina_brevicauda	-82.05	34.167
Blarina_brevicauda	-82	47.167
Blarina_brevicauda	-82	48.817
Blarina_brevicauda	-81.978	36.71
Blarina_brevicauda	-81.85	42.317
Blarina_brevicauda	-81.8	36.213
Blarina_brevicauda	-81.789	33.332
Blarina_brevicauda	-81.75	42.933
Blarina_brevicauda	-81.733	46.117
Blarina_brevicauda	-81.717	43.75
Blarina_brevicauda	-81.717	48.6
Blarina_brevicauda	-81.667	45.25
Blarina_brevicauda	-81.633	38.35
Blarina_brevicauda	-81.633	42.95
Blarina_brevicauda	-81.633	43.633
Blarina_brevicauda	-81.584	41.179
Blarina_brevicauda	-81.537	41.474
Blarina_brevicauda	-81.531	33.191
Blarina_brevicauda	-81.52	41.233
Blarina_brevicauda	-81.496	43.019
Blarina_brevicauda	-81.493	37.186
Blarina_brevicauda	-81.404	41.518
Blarina_brevicauda	-81.4	44.433
Blarina_brevicauda	-81.379	40.799
Blarina_brevicauda	-81.377	41.438
Blarina_brevicauda	-81.333	46.25
Blarina_brevicauda	-81.316	41.611
Blarina_brevicauda	-81.3	42.9
Blarina_brevicauda	-81.282	41.64
Blarina_brevicauda	-81.267	43.117
Blarina_brevicauda	-81.25	41.7
Blarina_brevicauda	-81.25	43.15
Blarina_brevicauda	-81.25	44.917
Blarina_brevicauda	-81.2	42.767
Blarina_brevicauda	-81.15	44.117
Blarina_brevicauda	-81.133	42.75
Blarina_brevicauda	-81.085	36.948
Blarina_brevicauda	-81.083	44.283
Blarina_brevicauda	-81.07	31.98
Blarina_brevicauda	-81.033	42.733
Blarina_brevicauda	-81	36.412
Blarina_brevicauda	-80.933	42.883
Blarina_brevicauda	-80.9	45.967
Blarina_brevicauda	-80.895	41.755
Blarina_brevicauda	-80.848	37.259
Blarina_brevicauda	-80.839	41.838
Blarina_brevicauda	-80.817	42.65
Blarina_brevicauda	-80.817	44.167
Blarina_brevicauda	-80.79	41.865
Blarina_brevicauda	-80.684	48.763
Blarina_brevicauda	-80.652	41.906
Blarina_brevicauda	-80.65	43.483
Blarina_brevicauda	-80.621	40.367
Blarina_brevicauda	-80.617	38.38
Blarina_brevicauda	-80.598	37.394
Blarina_brevicauda	-80.583	44.6
Blarina_brevicauda	-80.574	41.947
Blarina_brevicauda	-80.534	37.37
Blarina_brevicauda	-80.533	48.583
Blarina_brevicauda	-80.526	41.84
Blarina_brevicauda	-80.517	43.467
Blarina_brevicauda	-80.5	42.667
Blarina_brevicauda	-80.467	41.802
Blarina_brevicauda	-80.45	44.45
Blarina_brevicauda	-80.433	43.433
Blarina_brevicauda	-80.409	41.571
Blarina_brevicauda	-80.35	43.383
Blarina_brevicauda	-80.333	45.4
Blarina_brevicauda	-80.317	43.367
Blarina_brevicauda	-80.312	36.117
Blarina_brevicauda	-80.298	37.796
Blarina_brevicauda	-80.267	45.817
Blarina_brevicauda	-80.25	42.567
Blarina_brevicauda	-80.25	43.667
Blarina_brevicauda	-80.244	36.1
Blarina_brevicauda	-80.238	38.235
Blarina_brevicauda	-80.217	43.617
Blarina_brevicauda	-80.2	48.1
Blarina_brevicauda	-80.183	42.9
Blarina_brevicauda	-80.154	36.176
Blarina_brevicauda	-80.15	48.917
Blarina_brevicauda	-80.149	33.328
Blarina_brevicauda	-80.083	45.633
Blarina_brevicauda	-80.067	46.833
Blarina_brevicauda	-80.05	43.983
Blarina_brevicauda	-80.05	46.9
Blarina_brevicauda	-80.033	42.85
Blarina_brevicauda	-80.033	45.35
Blarina_brevicauda	-80.017	43.8
Blarina_brevicauda	-80	32.79
Blarina_brevicauda	-79.983	43.517
Blarina_brevicauda	-79.983	44.55
Blarina_brevicauda	-79.95	43.183
Blarina_brevicauda	-79.95	48.167
Blarina_brevicauda	-79.933	45
Blarina_brevicauda	-79.917	43.767
Blarina_brevicauda	-79.917	44.783
Blarina_brevicauda	-79.914	39.621
Blarina_brevicauda	-79.89	40.269
Blarina_brevicauda	-79.883	44.267
Blarina_brevicauda	-79.864	39.581
Blarina_brevicauda	-79.85	43.25
Blarina_brevicauda	-79.847	38.612
Blarina_brevicauda	-79.833	44.433
Blarina_brevicauda	-79.833	44.883
Blarina_brevicauda	-79.8	45.217
Blarina_brevicauda	-79.8	46.2
Blarina_brevicauda	-79.783	43.733
Blarina_brevicauda	-79.783	47.067
Blarina_brevicauda	-79.767	47.867
Blarina_brevicauda	-79.717	44.533
Blarina_brevicauda	-79.617	45.017
Blarina_brevicauda	-79.583	43.85
Blarina_brevicauda	-79.583	45.117
Blarina_brevicauda	-79.567	44.117
Blarina_brevicauda	-79.547	39.446
Blarina_brevicauda	-79.5	44.717
Blarina_brevicauda	-79.487	39.142
Blarina_brevicauda	-79.483	44.1
Blarina_brevicauda	-79.483	44.933
Blarina_brevicauda	-79.467	43.633
Blarina_brevicauda	-79.467	46.317
Blarina_brevicauda	-79.45	43.867
Blarina_brevicauda	-79.4	45.767
Blarina_brevicauda	-79.35	43.05
Blarina_brevicauda	-79.333	40.462
Blarina_brevicauda	-79.317	47.667
Blarina_brevicauda	-79.3	38.7
Blarina_brevicauda	-79.3	44.833
Blarina_brevicauda	-79.3	45.516
Blarina_brevicauda	-79.295	40.15
Blarina_brevicauda	-79.25	48.2
Blarina_brevicauda	-79.233	48.5
Blarina_brevicauda	-79.217	45.333
Blarina_brevicauda	-79.175	43.79
Blarina_brevicauda	-79.1	42.883
Blarina_brevicauda	-79.083	43.917
Blarina_brevicauda	-79.055	43.132
Blarina_brevicauda	-79.033	44.35
Blarina_brevicauda	-79.017	45.383
Blarina_brevicauda	-78.983	43.833
Blarina_brevicauda	-78.983	44.4
Blarina_brevicauda	-78.983	45.167
Blarina_brevicauda	-78.951	41.829
Blarina_brevicauda	-78.917	42.867
Blarina_brevicauda	-78.917	45.95
Blarina_brevicauda	-78.867	48.833
Blarina_brevicauda	-78.817	45.633
Blarina_brevicauda	-78.8	44.65
Blarina_brevicauda	-78.796	37.377
Blarina_brevicauda	-78.733	45.067
Blarina_brevicauda	-78.7	39.6
Blarina_brevicauda	-78.65	45.55
Blarina_brevicauda	-78.643	35.86
Blarina_brevicauda	-78.617	43.983
Blarina_brevicauda	-78.567	46.033
Blarina_brevicauda	-78.55	44.55
Blarina_brevicauda	-78.55	45.967
Blarina_brevicauda	-78.533	45.6
Blarina_brevicauda	-78.532	38.029
Blarina_brevicauda	-78.477	40.317
Blarina_brevicauda	-78.472	38.418
Blarina_brevicauda	-78.317	44.083
Blarina_brevicauda	-78.1	44.283
Blarina_brevicauda	-78.1	48.333
Blarina_brevicauda	-78.092	35
Blarina_brevicauda	-77.985	40.726
Blarina_brevicauda	-77.75	45.5
Blarina_brevicauda	-77.672	43.013
Blarina_brevicauda	-77.672	44.801
Blarina_brevicauda	-77.6	44.017
Blarina_brevicauda	-77.558	41.752
Blarina_brevicauda	-77.465	40.863
Blarina_brevicauda	-77.367	45.317
Blarina_brevicauda	-77.317	40.16
Blarina_brevicauda	-77.317	45.35
Blarina_brevicauda	-77.289	38.998
Blarina_brevicauda	-77.283	43.967
Blarina_brevicauda	-77.233	43.583
Blarina_brevicauda	-77.23	39.162
Blarina_brevicauda	-77.2	44.917
Blarina_brevicauda	-77.171	38.882
Blarina_brevicauda	-77.071	35.112
Blarina_brevicauda	-76.983	44.967
Blarina_brevicauda	-76.949	36.056
Blarina_brevicauda	-76.933	44.233
Blarina_brevicauda	-76.933	44.717
Blarina_brevicauda	-76.848	39.098
Blarina_brevicauda	-76.783	47.2
Blarina_brevicauda	-76.753	39.276
Blarina_brevicauda	-76.747	39.963
Blarina_brevicauda	-76.723	38.768
Blarina_brevicauda	-76.717	42.75
Blarina_brevicauda	-76.667	44.433
Blarina_brevicauda	-76.658	42.284
Blarina_brevicauda	-76.494	41.424
Blarina_brevicauda	-76.487	42.459
Blarina_brevicauda	-76.466	36.19
Blarina_brevicauda	-76.362	36.749
Blarina_brevicauda	-76.358	42.507
Blarina_brevicauda	-76.337	41.323
Blarina_brevicauda	-76.183	40.492
Blarina_brevicauda	-76.167	44.333
Blarina_brevicauda	-76.145	38.424
Blarina_brevicauda	-76.123	35.92
Blarina_brevicauda	-76.117	46.917
Blarina_brevicauda	-76.108	43.881
Blarina_brevicauda	-76.083	45.917
Blarina_brevicauda	-76.081	38.572
Blarina_brevicauda	-76.001	43.89
Blarina_brevicauda	-76	46.5
Blarina_brevicauda	-75.986	40.595
Blarina_brevicauda	-75.982	43.781
Blarina_brevicauda	-75.967	46.883
Blarina_brevicauda	-75.933	45.683
Blarina_brevicauda	-75.921	44.348
Blarina_brevicauda	-75.911	43.975
Blarina_brevicauda	-75.899	41.746
Blarina_brevicauda	-75.833	44.517
Blarina_brevicauda	-75.833	45.483
Blarina_brevicauda	-75.825	44.032
Blarina_brevicauda	-75.75	39.684
Blarina_brevicauda	-75.7	45.417
Blarina_brevicauda	-75.691	37.654
Blarina_brevicauda	-75.691	39.601
Blarina_brevicauda	-75.582	43.844
Blarina_brevicauda	-75.52	43.079
Blarina_brevicauda	-75.418	41.177
Blarina_brevicauda	-75.358	39.967
Blarina_brevicauda	-75.317	44.85
Blarina_brevicauda	-75.3	40.2
Blarina_brevicauda	-75.252	41.192
Blarina_brevicauda	-75.228	43.423
Blarina_brevicauda	-75.222	40.154
Blarina_brevicauda	-75.15	40.417
Blarina_brevicauda	-74.968	38.936
Blarina_brevicauda	-74.888	39.77
Blarina_brevicauda	-74.765	39.29
Blarina_brevicauda	-74.7	45.617
Blarina_brevicauda	-74.687	40.238
Blarina_brevicauda	-74.533	39.383
Blarina_brevicauda	-74.509	43.907
Blarina_brevicauda	-74.365	43.001
Blarina_brevicauda	-74.359	40.666
Blarina_brevicauda	-74.357	42.054
Blarina_brevicauda	-74.341	39.604
Blarina_brevicauda	-74.333	45.967
Blarina_brevicauda	-74.3	45.483
Blarina_brevicauda	-74.294	40.747
Blarina_brevicauda	-74.249	42.233
Blarina_brevicauda	-74.135	44.021
Blarina_brevicauda	-74.134	40.071
Blarina_brevicauda	-73.95	45.933
Blarina_brevicauda	-73.946	41.384
Blarina_brevicauda	-73.879	40.994
Blarina_brevicauda	-73.717	46.05
Blarina_brevicauda	-73.651	40.8
Blarina_brevicauda	-73.615	41.262
Blarina_brevicauda	-73.612	44.163
Blarina_brevicauda	-73.6	41.033
Blarina_brevicauda	-73.59	45.506
Blarina_brevicauda	-73.492	40.871
Blarina_brevicauda	-73.23	42.7
Blarina_brevicauda	-73.183	41.75
Blarina_brevicauda	-72.938	43.472
Blarina_brevicauda	-72.917	46.75
Blarina_brevicauda	-72.78	42.52
Blarina_brevicauda	-72.767	46.433
Blarina_brevicauda	-72.641	41.839
Blarina_brevicauda	-72.64	42.28
Blarina_brevicauda	-72.617	45.1
Blarina_brevicauda	-72.54	42.48
Blarina_brevicauda	-72.518	44.533
Blarina_brevicauda	-72.439	44.279
Blarina_brevicauda	-72.423	42.773
Blarina_brevicauda	-72.372	47.598
Blarina_brevicauda	-72.263	45.134
Blarina_brevicauda	-72.238	42.332
Blarina_brevicauda	-72.22	41.757
Blarina_brevicauda	-72.149	42.931
Blarina_brevicauda	-72.05	45.167
Blarina_brevicauda	-71.981	44.589
Blarina_brevicauda	-71.963	41.897
Blarina_brevicauda	-71.896	41.072
Blarina_brevicauda	-71.862	42.3
Blarina_brevicauda	-71.85	45.367
Blarina_brevicauda	-71.837	41.539
Blarina_brevicauda	-71.803	42.263
Blarina_brevicauda	-71.767	44.3
Blarina_brevicauda	-71.76	42.23
Blarina_brevicauda	-71.75	45.333
Blarina_brevicauda	-71.688	43.936
Blarina_brevicauda	-71.414	41.825
Blarina_brevicauda	-71.354	44.268
Blarina_brevicauda	-71.29	42.29
Blarina_brevicauda	-71.254	44.257
Blarina_brevicauda	-71.251	45.095
Blarina_brevicauda	-71.194	44.021
Blarina_brevicauda	-71.191	42.726
Blarina_brevicauda	-71.182	43.774
Blarina_brevicauda	-71.18	42.37
Blarina_brevicauda	-71.161	43.979
Blarina_brevicauda	-71.15	42.15
Blarina_brevicauda	-71.089	44.054
Blarina_brevicauda	-70.94	41.84
Blarina_brevicauda	-70.933	47.033
Blarina_brevicauda	-70.83	41.88
Blarina_brevicauda	-70.67	41.52
Blarina_brevicauda	-70.21	44.587
Blarina_brevicauda	-69.468	44.019
Blarina_brevicauda	-69.05	48.2
Blarina_brevicauda	-69.042	47.083
Blarina_brevicauda	-68.762	44.797
Blarina_brevicauda	-68.284	44.431
Blarina_brevicauda	-67.805	46.681
Blarina_brevicauda	-67.7	46.067
Blarina_brevicauda	-67.333	47.083
Blarina_brevicauda	-67.308	45.592
Blarina_brevicauda	-67.05	45.083
Blarina_brevicauda	-67	45.6
Blarina_brevicauda	-67	47.667
Blarina_brevicauda	-66.954	47.976
Blarina_brevicauda	-66.95	47
Blarina_brevicauda	-66.417	49.15
Blarina_brevicauda	-66.4	48.1
Blarina_brevicauda	-66.15	45.967
Blarina_brevicauda	-66.15	46.467
Blarina_brevicauda	-66.133	45.95
Blarina_brevicauda	-66.05	44.167
Blarina_brevicauda	-66.033	47.933
Blarina_brevicauda	-66	48.362
Blarina_brevicauda	-65.885	46.169
Blarina_brevicauda	-65.15	43.733
Blarina_brevicauda	-65.033	44.367
Blarina_brevicauda	-64.367	45.083
Blarina_brevicauda	-64.067	45.75
Blarina_brevicauda	-63	44.667
Blarina_brevicauda	-62.083	44.983
Blarina_brevicauda	-61.133	46.217
Dicrostonyx_groenlandicus	-171.472	63.34
Dicrostonyx_groenlandicus	-167.167	65.417
Dicrostonyx_groenlandicus	-166.537	53.873
Dicrostonyx_groenlandicus	-166.214	64.874
Dicrostonyx_groenlandicus	-165.978	68.144
Dicrostonyx_groenlandicus	-165.783	68.117
Dicrostonyx_groenlandicus	-165.317	64.483
Dicrostonyx_groenlandicus	-165.017	65.133
Dicrostonyx_groenlandicus	-164.701	65.854
Dicrostonyx_groenlandicus	-164.454	66.387
Dicrostonyx_groenlandicus	-163.609	67.749
Dicrostonyx_groenlandicus	-162.467	66.067
Dicrostonyx_groenlandicus	-162.066	55.706
Dicrostonyx_groenlandicus	-160.247	69.933
Dicrostonyx_groenlandicus	-159.794	70.198
Dicrostonyx_groenlandicus	-158.727	68.338
Dicrostonyx_groenlandicus	-158.482	67.008
Dicrostonyx_groenlandicus	-158.333	68.25
Dicrostonyx_groenlandicus	-158.083	56.917
Dicrostonyx_groenlandicus	-157.618	67.24
Dicrostonyx_groenlandicus	-157.4	70.467
Dicrostonyx_groenlandicus	-156.699	59.229
Dicrostonyx_groenlandicus	-156.677	71.327
Dicrostonyx_groenlandicus	-156.65	58.683
Dicrostonyx_groenlandicus	-156.633	71.317
Dicrostonyx_groenlandicus	-156.515	70.492
Dicrostonyx_groenlandicus	-155.917	70.867
Dicrostonyx_groenlandicus	-155.8	70.567
Dicrostonyx_groenlandicus	-153.944	59.449
Dicrostonyx_groenlandicus	-153.928	59.524
Dicrostonyx_groenlandicus	-153.094	70.661
Dicrostonyx_groenlandicus	-152.956	68.572
Dicrostonyx_groenlandicus	-152.133	69.367
Dicrostonyx_groenlandicus	-151.723	68.146
Dicrostonyx_groenlandicus	-150.917	70.317
Dicrostonyx_groenlandicus	-150.405	70.425
Dicrostonyx_groenlandicus	-150	69.583
Dicrostonyx_groenlandicus	-149.86	70.51
Dicrostonyx_groenlandicus	-149.601	70.322
Dicrostonyx_groenlandicus	-149.593	68.628
Dicrostonyx_groenlandicus	-149.591	68.474
Dicrostonyx_groenlandicus	-149.5	67.333
Dicrostonyx_groenlandicus	-148.417	70.2
Dicrostonyx_groenlandicus	-146.967	69.133
Dicrostonyx_groenlandicus	-146.497	68.866
Dicrostonyx_groenlandicus	-143.633	70.133
Dicrostonyx_groenlandicus	-128	70.5667
Dicrostonyx_groenlandicus	-123.717	71.717
Dicrostonyx_groenlandicus	-119.4	76.28
Dicrostonyx_groenlandicus	-118.3	65.75
Dicrostonyx_groenlandicus	-115.31	73.52
Dicrostonyx_groenlandicus	-111.25	64.52
Dicrostonyx_groenlandicus	-110.8	65.7
Dicrostonyx_groenlandicus	-108.6	67.56
Dicrostonyx_groenlandicus	-108	66.817
Dicrostonyx_groenlandicus	-107.067	75.1
Dicrostonyx_groenlandicus	-105.2	69.1
Dicrostonyx_groenlandicus	-105.05	69.117
Dicrostonyx_groenlandicus	-99.7284	60.5816
Dicrostonyx_groenlandicus	-99	64.5
Dicrostonyx_groenlandicus	-98.567	75.067
Dicrostonyx_groenlandicus	-98.417	75.717
Dicrostonyx_groenlandicus	-96.88	62.917
Dicrostonyx_groenlandicus	-96.05	64.3
Dicrostonyx_groenlandicus	-95.883	68.633
Dicrostonyx_groenlandicus	-95.5	64.167
Dicrostonyx_groenlandicus	-95.48	64.05
Dicrostonyx_groenlandicus	-94.933	74.733
Dicrostonyx_groenlandicus	-94.043	58.757
Dicrostonyx_groenlandicus	-94.042	58.081
Dicrostonyx_groenlandicus	-93.98	61.1
Dicrostonyx_groenlandicus	-93.5	73.25
Dicrostonyx_groenlandicus	-85.95	79.983
Dicrostonyx_groenlandicus	-85.12	73.017
Dicrostonyx_groenlandicus	-84.67	75.55
Dicrostonyx_groenlandicus	-84.417	79.95
Dicrostonyx_groenlandicus	-84	68
Dicrostonyx_groenlandicus	-83.23	76.583
Dicrostonyx_groenlandicus	-83.07	64.2
Dicrostonyx_groenlandicus	-82.8	74.55
Dicrostonyx_groenlandicus	-81.8	69.383
Dicrostonyx_groenlandicus	-81.5	67.5
Dicrostonyx_groenlandicus	-77	72.85
Dicrostonyx_groenlandicus	-76	79.18
Dicrostonyx_groenlandicus	-69.85	62.833
Dicrostonyx_groenlandicus	-69.5	70.22
Dicrostonyx_groenlandicus	-68.5	63.75
Dicrostonyx_groenlandicus	-68.45	63.717
Dicrostonyx_groenlandicus	-65.72	66.083
Glaucomys_sabrinus	-150	63.833
Glaucomys_sabrinus	-149.733	61.207
Glaucomys_sabrinus	-149.117	65.667
Glaucomys_sabrinus	-148.891	64.054
Glaucomys_sabrinus	-148.867	64.733
Glaucomys_sabrinus	-148.754	64.317
Glaucomys_sabrinus	-148.75	66.283
Glaucomys_sabrinus	-148.333	64.917
Glaucomys_sabrinus	-146.351	64.417
Glaucomys_sabrinus	-145.283	63.9
Glaucomys_sabrinus	-141.56	62.59
Glaucomys_sabrinus	-134.4	58.3
Glaucomys_sabrinus	-133.783	59.583
Glaucomys_sabrinus	-133.301	55.304
Glaucomys_sabrinus	-133	55.617
Glaucomys_sabrinus	-132.942	56.631
Glaucomys_sabrinus	-132.827	55.208
Glaucomys_sabrinus	-132.4	54.783
Glaucomys_sabrinus	-132.377	56.471
Glaucomys_sabrinus	-132.36	56.098
Glaucomys_sabrinus	-131.7	55.4
Glaucomys_sabrinus	-130.859	55.554
Glaucomys_sabrinus	-125.733	52.267
Glaucomys_sabrinus	-125.65	53.817
Glaucomys_sabrinus	-125.317	52.467
Glaucomys_sabrinus	-124.421	42.408
Glaucomys_sabrinus	-124.359	47.637
Glaucomys_sabrinus	-124.15	53.917
Glaucomys_sabrinus	-124.069	44.067
Glaucomys_sabrinus	-124.059	40.538
Glaucomys_sabrinus	-123.945	45.435
Glaucomys_sabrinus	-123.932	45.055
Glaucomys_sabrinus	-123.924	40.64
Glaucomys_sabrinus	-123.893	45.72
Glaucomys_sabrinus	-123.858	41.134
Glaucomys_sabrinus	-123.825	45.277
Glaucomys_sabrinus	-123.748	47.977
Glaucomys_sabrinus	-123.732	40.875
Glaucomys_sabrinus	-123.726	47.911
Glaucomys_sabrinus	-123.571	41.929
Glaucomys_sabrinus	-123.55	44.504
Glaucomys_sabrinus	-123.509	43.711
Glaucomys_sabrinus	-123.502	40.472
Glaucomys_sabrinus	-123.37	47.312
Glaucomys_sabrinus	-123.36	44.268
Glaucomys_sabrinus	-123.315	40.245
Glaucomys_sabrinus	-123.198	45.21
Glaucomys_sabrinus	-123.18	44.685
Glaucomys_sabrinus	-123.158	41.029
Glaucomys_sabrinus	-123.136	40.316
Glaucomys_sabrinus	-123.1	49.217
Glaucomys_sabrinus	-123.091	39.523
Glaucomys_sabrinus	-123.024	48.028
Glaucomys_sabrinus	-122.95	50.133
Glaucomys_sabrinus	-122.95	55.1
Glaucomys_sabrinus	-122.921	54.09
Glaucomys_sabrinus	-122.911	47.811
Glaucomys_sabrinus	-122.9	50
Glaucomys_sabrinus	-122.883	49.25
Glaucomys_sabrinus	-122.874	47.822
Glaucomys_sabrinus	-122.853	39.678
Glaucomys_sabrinus	-122.768	39.388
Glaucomys_sabrinus	-122.675	45.524
Glaucomys_sabrinus	-122.604	47.09
Glaucomys_sabrinus	-122.6	51.1
Glaucomys_sabrinus	-122.576	45.147
Glaucomys_sabrinus	-122.571	47.218
Glaucomys_sabrinus	-122.544	45.193
Glaucomys_sabrinus	-122.535	47.047
Glaucomys_sabrinus	-122.533	55.3
Glaucomys_sabrinus	-122.477	47.429
Glaucomys_sabrinus	-122.468	46.894
Glaucomys_sabrinus	-122.367	44.167
Glaucomys_sabrinus	-122.305	47.656
Glaucomys_sabrinus	-122.274	46.776
Glaucomys_sabrinus	-122.198	52.234
Glaucomys_sabrinus	-122.172	44.273
Glaucomys_sabrinus	-122.15	52.133
Glaucomys_sabrinus	-122.142	44.28
Glaucomys_sabrinus	-122.142	52.33
Glaucomys_sabrinus	-122.117	49.067
Glaucomys_sabrinus	-122.106	42.944
Glaucomys_sabrinus	-121.983	47.733
Glaucomys_sabrinus	-121.881	42.398
Glaucomys_sabrinus	-121.867	49.233
Glaucomys_sabrinus	-121.844	53.069
Glaucomys_sabrinus	-121.793	46.423
Glaucomys_sabrinus	-121.766	43.629
Glaucomys_sabrinus	-121.683	51.808
Glaucomys_sabrinus	-121.6	39.75
Glaucomys_sabrinus	-121.599	41.583
Glaucomys_sabrinus	-121.583	51.233
Glaucomys_sabrinus	-121.521	45.419
Glaucomys_sabrinus	-121.439	49.383
Glaucomys_sabrinus	-121.43	53.24
Glaucomys_sabrinus	-121.427	40.459
Glaucomys_sabrinus	-121.379	40.883
Glaucomys_sabrinus	-121.317	50.433
Glaucomys_sabrinus	-121.221	52.946
Glaucomys_sabrinus	-121.175	40.752
Glaucomys_sabrinus	-121.155	40.301
Glaucomys_sabrinus	-121.033	51.367
Glaucomys_sabrinus	-121.024	46.908
Glaucomys_sabrinus	-120.924	39.921
Glaucomys_sabrinus	-120.876	42.496
Glaucomys_sabrinus	-120.87	40.556
Glaucomys_sabrinus	-120.858	42.243
Glaucomys_sabrinus	-120.783	40.5
Glaucomys_sabrinus	-120.7	49.517
Glaucomys_sabrinus	-120.647	39.653
Glaucomys_sabrinus	-120.646	49
Glaucomys_sabrinus	-120.565	42.353
Glaucomys_sabrinus	-120.486	48.356
Glaucomys_sabrinus	-120.375	38.825
Glaucomys_sabrinus	-120.344	41.436
Glaucomys_sabrinus	-120.199	38.047
Glaucomys_sabrinus	-120.152	39.139
Glaucomys_sabrinus	-120.147	39.401
Glaucomys_sabrinus	-120.117	50.15
Glaucomys_sabrinus	-120.022	39.249
Glaucomys_sabrinus	-119.933	50.033
Glaucomys_sabrinus	-119.881	37.589
Glaucomys_sabrinus	-119.433	50.248
Glaucomys_sabrinus	-119.304	37.148
Glaucomys_sabrinus	-118.991	37.623
Glaucomys_sabrinus	-118.767	49.017
Glaucomys_sabrinus	-118.757	36.58
Glaucomys_sabrinus	-118.576	45.192
Glaucomys_sabrinus	-118.544	36.118
Glaucomys_sabrinus	-118.531	45.196
Glaucomys_sabrinus	-118.45	52.133
Glaucomys_sabrinus	-118.234	45.461
Glaucomys_sabrinus	-117.822	46.088
Glaucomys_sabrinus	-117.457	45.747
Glaucomys_sabrinus	-117.418	46.349
Glaucomys_sabrinus	-117.408	45.813
Glaucomys_sabrinus	-117.369	44.982
Glaucomys_sabrinus	-117.367	45.256
Glaucomys_sabrinus	-117.189	45.664
Glaucomys_sabrinus	-117.036	45.383
Glaucomys_sabrinus	-116.979	34.144
Glaucomys_sabrinus	-116.927	48.53
Glaucomys_sabrinus	-116.896	44.766
Glaucomys_sabrinus	-116.76	33.722
Glaucomys_sabrinus	-115.983	51.033
Glaucomys_sabrinus	-115.945	48.263
Glaucomys_sabrinus	-115.806	45.727
Glaucomys_sabrinus	-115.8	49.483
Glaucomys_sabrinus	-115.567	51.167
Glaucomys_sabrinus	-115.54	45.865
Glaucomys_sabrinus	-114.858	43.915
Glaucomys_sabrinus	-114.649	46.324
Glaucomys_sabrinus	-114.646	44.426
Glaucomys_sabrinus	-114.375	46.65
Glaucomys_sabrinus	-114.363	43.681
Glaucomys_sabrinus	-114.35	50.233
Glaucomys_sabrinus	-114.32	46.219
Glaucomys_sabrinus	-114.312	48.196
Glaucomys_sabrinus	-114.12	47.814
Glaucomys_sabrinus	-113.941	46.104
Glaucomys_sabrinus	-113.7	61.167
Glaucomys_sabrinus	-113.417	53.567
Glaucomys_sabrinus	-112.864	45.423
Glaucomys_sabrinus	-112.744	46.633
Glaucomys_sabrinus	-112.523	45.995
Glaucomys_sabrinus	-112.43	38.206
Glaucomys_sabrinus	-112.378	42.692
Glaucomys_sabrinus	-111.717	37.967
Glaucomys_sabrinus	-111.523	39.247
Glaucomys_sabrinus	-111.167	40.633
Glaucomys_sabrinus	-111.106	44.13
Glaucomys_sabrinus	-111.052	40.643
Glaucomys_sabrinus	-110.537	43.861
Glaucomys_sabrinus	-110.466	44.774
Glaucomys_sabrinus	-110.401	40.957
Glaucomys_sabrinus	-110.009	42.962
Glaucomys_sabrinus	-109.803	43.3
Glaucomys_sabrinus	-109.629	44.895
Glaucomys_sabrinus	-108.884	42.704
Glaucomys_sabrinus	-105.883	53.567
Glaucomys_sabrinus	-104.103	44.154
Glaucomys_sabrinus	-104.078	44.4
Glaucomys_sabrinus	-103.534	44.214
Glaucomys_sabrinus	-99.6	49.717
Glaucomys_sabrinus	-98.633	51.767
Glaucomys_sabrinus	-98.292	49.973
Glaucomys_sabrinus	-97.524	48.422
Glaucomys_sabrinus	-95.2	47.217
Glaucomys_sabrinus	-94.983	49.933
Glaucomys_sabrinus	-94.828	46.611
Glaucomys_sabrinus	-94.286	46.343
Glaucomys_sabrinus	-93.833	48.633
Glaucomys_sabrinus	-93.65	52.833
Glaucomys_sabrinus	-93.4	48.6
Glaucomys_sabrinus	-91.917	50.1
Glaucomys_sabrinus	-91.867	47.701
Glaucomys_sabrinus	-91.317	48.617
Glaucomys_sabrinus	-90.804	45.99
Glaucomys_sabrinus	-90.164	48.01
Glaucomys_sabrinus	-89.883	53.817
Glaucomys_sabrinus	-89.317	48.4
Glaucomys_sabrinus	-88.983	53
Glaucomys_sabrinus	-88.833	49.567
Glaucomys_sabrinus	-88.337	46.014
Glaucomys_sabrinus	-88.005	45.818
Glaucomys_sabrinus	-88	54
Glaucomys_sabrinus	-87.911	46.879
Glaucomys_sabrinus	-87.394	44.854
Glaucomys_sabrinus	-87.068	45.768
Glaucomys_sabrinus	-86.615	48.79
Glaucomys_sabrinus	-86.603	46.441
Glaucomys_sabrinus	-84.784	44.626
Glaucomys_sabrinus	-84.733	47.433
Glaucomys_sabrinus	-84.517	49.792
Glaucomys_sabrinus	-84.397	45.156
Glaucomys_sabrinus	-84.067	46.483
Glaucomys_sabrinus	-83.424	44.448
Glaucomys_sabrinus	-82.167	49.433
Glaucomys_sabrinus	-82.167	50.067
Glaucomys_sabrinus	-82.1	47.283
Glaucomys_sabrinus	-81.733	46.117
Glaucomys_sabrinus	-81.717	47.667
Glaucomys_sabrinus	-81.683	50.217
Glaucomys_sabrinus	-81.517	45.967
Glaucomys_sabrinus	-81.45	50.6
Glaucomys_sabrinus	-81.017	44.933
Glaucomys_sabrinus	-81.017	49.067
Glaucomys_sabrinus	-80.75	43.133
Glaucomys_sabrinus	-80.617	51.267
Glaucomys_sabrinus	-80.6	46.033
Glaucomys_sabrinus	-80.583	44.6
Glaucomys_sabrinus	-80.267	45.817
Glaucomys_sabrinus	-80.1	43.367
Glaucomys_sabrinus	-80.033	47.933
Glaucomys_sabrinus	-80.017	44.517
Glaucomys_sabrinus	-80	43.8
Glaucomys_sabrinus	-80	45.933
Glaucomys_sabrinus	-80	46.283
Glaucomys_sabrinus	-79.983	47.8
Glaucomys_sabrinus	-79.867	43.967
Glaucomys_sabrinus	-79.85	44.933
Glaucomys_sabrinus	-79.8	46.2
Glaucomys_sabrinus	-79.783	45.183
Glaucomys_sabrinus	-79.783	47.067
Glaucomys_sabrinus	-79.667	44.4
Glaucomys_sabrinus	-79.667	47.5
Glaucomys_sabrinus	-79.617	43.933
Glaucomys_sabrinus	-79.4	45.767
Glaucomys_sabrinus	-79.383	43.667
Glaucomys_sabrinus	-79.367	44.3
Glaucomys_sabrinus	-79.35	45.567
Glaucomys_sabrinus	-79.283	45.217
Glaucomys_sabrinus	-79.183	45.65
Glaucomys_sabrinus	-79	46
Glaucomys_sabrinus	-78.8	44.65
Glaucomys_sabrinus	-78.583	45.15
Glaucomys_sabrinus	-78.378	44.907
Glaucomys_sabrinus	-77.917	45.117
Glaucomys_sabrinus	-77.883	44.433
Glaucomys_sabrinus	-77.35	43.95
Glaucomys_sabrinus	-76.983	44.9
Glaucomys_sabrinus	-76.334	41.458
Glaucomys_sabrinus	-75.967	46.883
Glaucomys_sabrinus	-75.75	45.433
Glaucomys_sabrinus	-74.617	45.6
Glaucomys_sabrinus	-74.458	43.861
Glaucomys_sabrinus	-72.973	43.611
Glaucomys_sabrinus	-72.561	43.15
Glaucomys_sabrinus	-72.439	44.279
Glaucomys_sabrinus	-71.803	42.263
Glaucomys_sabrinus	-71.254	44.257
Glaucomys_sabrinus	-70.21	44.587
Glaucomys_sabrinus	-68.673	44.883
Glaucomys_sabrinus	-67.05	45.083
Glaucomys_sabrinus	-66.967	45.95
Glaucomys_sabrinus	-65.467	47.033
Glaucomys_sabrinus	-63.95	46.6
Glaucomys_sabrinus	-63.667	44.75
Glaucomys_sabrinus	-59.183	55.089
Glaucomys_sabrinus	-57.5	54
Glaucomys_volans	-100.884	22.245
Glaucomys_volans	-99.682	21.083
Glaucomys_volans	-99.642	19.81
Glaucomys_volans	-99.637	17.505
Glaucomys_volans	-96.828	36.354
Glaucomys_volans	-96.8	32.783
Glaucomys_volans	-96.667	33.951
Glaucomys_volans	-96.114	35.999
Glaucomys_volans	-96.026	32.178
Glaucomys_volans	-95.859	40.677
Glaucomys_volans	-95.678	39.048
Glaucomys_volans	-95.035	37.037
Glaucomys_volans	-94.434	46.185
Glaucomys_volans	-94.149	35.81
Glaucomys_volans	-93.916	32.539
Glaucomys_volans	-93.71	46.533
Glaucomys_volans	-93.316	30.231
Glaucomys_volans	-93.289	30.701
Glaucomys_volans	-93.284	31.567
Glaucomys_volans	-93.268	45.404
Glaucomys_volans	-93.161	31.143
Glaucomys_volans	-93.114	34.516
Glaucomys_volans	-93.109	41.321
Glaucomys_volans	-93.015	31.246
Glaucomys_volans	-93.007	36.251
Glaucomys_volans	-92.979	32.451
Glaucomys_volans	-92.891	31.412
Glaucomys_volans	-92.829	32.869
Glaucomys_volans	-92.596	30.543
Glaucomys_volans	-92.47	44.022
Glaucomys_volans	-92.214	31.167
Glaucomys_volans	-92.152	29.989
Glaucomys_volans	-92.119	32.509
Glaucomys_volans	-92.096	16.907
Glaucomys_volans	-92.088	30.645
Glaucomys_volans	-91.953	30.282
Glaucomys_volans	-91.791	33.629
Glaucomys_volans	-91.765	30.744
Glaucomys_volans	-91.503	30.491
Glaucomys_volans	-91.434	40.359
Glaucomys_volans	-91.418	45.892
Glaucomys_volans	-91.399	30.628
Glaucomys_volans	-90.983	14.8
Glaucomys_volans	-90.957	30.809
Glaucomys_volans	-90.923	33.213
Glaucomys_volans	-90.861	44.901
Glaucomys_volans	-90.482	29.729
Glaucomys_volans	-90.425	30.577
Glaucomys_volans	-90.355	33.668
Glaucomys_volans	-90.183	44.15
Glaucomys_volans	-90.101	30.436
Glaucomys_volans	-89.851	35.188
Glaucomys_volans	-89.765	30.275
Glaucomys_volans	-89.404	36.365
Glaucomys_volans	-89.401	43.073
Glaucomys_volans	-89.376	30.287
Glaucomys_volans	-89.352	37.169
Glaucomys_volans	-89.26	31.361
Glaucomys_volans	-89.135	30.636
Glaucomys_volans	-89.093	30.367
Glaucomys_volans	-88.837	43.458
Glaucomys_volans	-88.583	14.583
Glaucomys_volans	-88.556	42.765
Glaucomys_volans	-88.486	37.363
Glaucomys_volans	-88.183	37.133
Glaucomys_volans	-88.127	46.211
Glaucomys_volans	-88.095	45.424
Glaucomys_volans	-88.067	41.877
Glaucomys_volans	-88.02	44.519
Glaucomys_volans	-87.897	46.109
Glaucomys_volans	-87.86	41.741
Glaucomys_volans	-87.844	42.185
Glaucomys_volans	-87.823	41.835
Glaucomys_volans	-87.555	41.063
Glaucomys_volans	-87.121	45.192
Glaucomys_volans	-86.999	36.551
Glaucomys_volans	-86.9	38.867
Glaucomys_volans	-86.899	39.911
Glaucomys_volans	-86.784	36.166
Glaucomys_volans	-86.723	41.611
Glaucomys_volans	-86.125	44.725
Glaucomys_volans	-85.386	42.396
Glaucomys_volans	-84.865	40.382
Glaucomys_volans	-84.784	44.626
Glaucomys_volans	-84.362	34.023
Glaucomys_volans	-84.324	42.811
Glaucomys_volans	-84.163	39.136
Glaucomys_volans	-84.158	42.074
Glaucomys_volans	-84.032	35.336
Glaucomys_volans	-84.013	42.456
Glaucomys_volans	-83.719	42.696
Glaucomys_volans	-83.718	33.656
Glaucomys_volans	-83.378	33.961
Glaucomys_volans	-82.75	28.145
Glaucomys_volans	-82.75	42.033
Glaucomys_volans	-82.59	34.09
Glaucomys_volans	-82.524	27.89
Glaucomys_volans	-82.389	35.7
Glaucomys_volans	-82.3	29.1
Glaucomys_volans	-82.238	33.348
Glaucomys_volans	-82.1	29.8
Glaucomys_volans	-81.85	42.383
Glaucomys_volans	-81.833	43.267
Glaucomys_volans	-81.783	32.449
Glaucomys_volans	-81.75	42.933
Glaucomys_volans	-81.655	30.324
Glaucomys_volans	-81.547	30.73
Glaucomys_volans	-81.517	43.95
Glaucomys_volans	-81.376	28.704
Glaucomys_volans	-81.31	32.511
Glaucomys_volans	-81.267	43.117
Glaucomys_volans	-81.242	41.158
Glaucomys_volans	-81.07	31.98
Glaucomys_volans	-80.983	42.767
Glaucomys_volans	-80.895	41.755
Glaucomys_volans	-80.848	37.259
Glaucomys_volans	-80.79	41.865
Glaucomys_volans	-80.607	34.246
Glaucomys_volans	-80.567	42.65
Glaucomys_volans	-80.543	25.51
Glaucomys_volans	-80.433	42.75
Glaucomys_volans	-80.298	37.796
Glaucomys_volans	-80.136	32.908
Glaucomys_volans	-80.042	40.877
Glaucomys_volans	-80.017	44.817
Glaucomys_volans	-79.976	39.586
Glaucomys_volans	-79.971	32.802
Glaucomys_volans	-79.95	39.633
Glaucomys_volans	-79.617	43.983
Glaucomys_volans	-79.46	33.482
Glaucomys_volans	-79.383	43.667
Glaucomys_volans	-79.3	38.7
Glaucomys_volans	-79.283	45.217
Glaucomys_volans	-79.158	40.618
Glaucomys_volans	-79.095	42.845
Glaucomys_volans	-79.056	35.913
Glaucomys_volans	-78.7	39.6
Glaucomys_volans	-78.639	35.772
Glaucomys_volans	-78.6	45.083
Glaucomys_volans	-78.567	45.567
Glaucomys_volans	-78.5	45.833
Glaucomys_volans	-77.866	40.137
Glaucomys_volans	-77.817	40.536
Glaucomys_volans	-77.171	38.882
Glaucomys_volans	-76.983	44.9
Glaucomys_volans	-76.079	38.563
Glaucomys_volans	-75.95	44.433
Glaucomys_volans	-75.75	39.684
Glaucomys_volans	-75.294	40.891
Glaucomys_volans	-75.272	39.938
Glaucomys_volans	-75.112	40.524
Glaucomys_volans	-74.357	42.054
Glaucomys_volans	-73.967	41.369
Glaucomys_volans	-73.844	41.011
Glaucomys_volans	-73.612	44.163
Glaucomys_volans	-73.2	42.63
Glaucomys_volans	-72.997	40.96
Glaucomys_volans	-72.539	43.14
Glaucomys_volans	-71.803	42.263
Lepus_arcticus	-140	68.2
Lepus_arcticus	-123.937	72.116
Lepus_arcticus	-122.772	72.239
Lepus_arcticus	-121.5	72.75
Lepus_arcticus	-116.117	67.1167
Lepus_arcticus	-115.1	67.8333
Lepus_arcticus	-105.05	69.1167
Lepus_arcticus	-103	67.167
Lepus_arcticus	-94.83	74.683
Lepus_arcticus	-94.82	59.933
Lepus_arcticus	-94.5	72.1
Lepus_arcticus	-93.5833	74.6833
Lepus_arcticus	-87.633	55.983
Lepus_arcticus	-84.083	79.95
Lepus_arcticus	-83.9167	72.6667
Lepus_arcticus	-82.42	74.517
Lepus_arcticus	-82.2	68.533
Lepus_arcticus	-82.1667	76.4
Lepus_arcticus	-78.1667	72.6333
Lepus_arcticus	-77.9	64.4167
Lepus_arcticus	-76.53	64.233
Lepus_arcticus	-76.3333	56.25
Lepus_arcticus	-72.633	78.317
Lepus_arcticus	-70.92	66.5
Lepus_arcticus	-69.8667	62.85
Lepus_arcticus	-68.4	58.1
Lepus_arcticus	-67.01	63.275
Lepus_arcticus	-64.7	56.25
Lepus_arcticus	-61.96	57.54
Lepus_arcticus	-61.671	56.546
Lepus_arcticus	-60.2167	55.45
Lepus_arcticus	-59.3667	47.8667
Lepus_arcticus	-59.1833	55.0833
Lepus_arcticus	-58.4	47.967
Martes_americana	-160.788	63.873
Martes_americana	-156.928	64.733
Martes_americana	-155.68	66.873
Martes_americana	-155.596	62.956
Martes_americana	-154.878	62.965
Martes_americana	-154.399	60.231
Martes_americana	-154.333	66.167
Martes_americana	-154.309	64.763
Martes_americana	-154.3	66.8
Martes_americana	-152.6	63.4
Martes_americana	-152.483	64.417
Martes_americana	-151.748	60.713
Martes_americana	-151.681	66.62
Martes_americana	-151.661	65.029
Martes_americana	-151.011	63.509
Martes_americana	-150.25	60.167
Martes_americana	-150.25	65.5
Martes_americana	-149.717	61.45
Martes_americana	-149.5	63.917
Martes_americana	-149.1	65.667
Martes_americana	-148.619	63.592
Martes_americana	-148.5	65.467
Martes_americana	-147.5	64.167
Martes_americana	-147.25	66.45
Martes_americana	-147.167	64.333
Martes_americana	-147	65.25
Martes_americana	-146.5	64.333
Martes_americana	-146.417	62.317
Martes_americana	-146.391	64.895
Martes_americana	-146.218	62.492
Martes_americana	-146.193	65.35
Martes_americana	-146.179	62.2
Martes_americana	-146.079	64.275
Martes_americana	-146.05	61.817
Martes_americana	-145.538	68.127
Martes_americana	-145.533	62.333
Martes_americana	-145.517	61.2
Martes_americana	-145.398	62.256
Martes_americana	-145.267	66.567
Martes_americana	-145.255	64.63
Martes_americana	-145.167	66.25
Martes_americana	-145.15	61.85
Martes_americana	-145.083	62.883
Martes_americana	-144.948	61.719
Martes_americana	-144.883	62.967
Martes_americana	-144.784	61.842
Martes_americana	-144.521	62.999
Martes_americana	-144.05	61.483
Martes_americana	-144	63.25
Martes_americana	-143.459	61.352
Martes_americana	-143	63.417
Martes_americana	-142.694	61.369
Martes_americana	-142.333	66.25
Martes_americana	-142.167	63.75
Martes_americana	-140.532	64.424
Martes_americana	-140.304	59.696
Martes_americana	-139.6	63.183
Martes_americana	-139.55	59.442
Martes_americana	-136.4	68.833
Martes_americana	-136.225	57.958
Martes_americana	-135.733	58
Martes_americana	-135.583	57.15
Martes_americana	-135.55	58.183
Martes_americana	-135.55	57.15
Martes_americana	-135.478	58.079
Martes_americana	-135.383	57.15
Martes_americana	-135.333	58.25
Martes_americana	-135.333	57.25
Martes_americana	-135.283	59.2
Martes_americana	-135.272	58.06
Martes_americana	-135	58.717
Martes_americana	-134.95	57.783
Martes_americana	-134.917	58.917
Martes_americana	-134.817	58.583
Martes_americana	-134.317	57.983
Martes_americana	-134.2	56.5
Martes_americana	-134.167	57.833
Martes_americana	-133.633	56.25
Martes_americana	-133.167	56.933
Martes_americana	-132.983	55.517
Martes_americana	-132.983	57.008
Martes_americana	-132.974	55.941
Martes_americana	-132.692	55.461
Martes_americana	-132.492	55.756
Martes_americana	-132.333	56.467
Martes_americana	-132.324	55.248
Martes_americana	-131.983	56.35
Martes_americana	-131.512	56.225
Martes_americana	-125.5	49.5
Martes_americana	-125.317	52.467
Martes_americana	-124.9	51.967
Martes_americana	-124.384	47.951
Martes_americana	-124.367	49.283
Martes_americana	-124.264	47.455
Martes_americana	-124.159	40.788
Martes_americana	-124.017	49.6
Martes_americana	-123.992	40.589
Martes_americana	-123.929	41.649
Martes_americana	-123.896	43.532
Martes_americana	-123.8	48.867
Martes_americana	-123.499	47.008
Martes_americana	-123.017	53.767
Martes_americana	-122.983	50.1
Martes_americana	-122.963	41.153
Martes_americana	-122.75	53.917
Martes_americana	-122.461	43.747
Martes_americana	-122.443	47.253
Martes_americana	-121.9	53.117
Martes_americana	-121.84	44.248
Martes_americana	-121.625	46.771
Martes_americana	-121.599	41.583
Martes_americana	-121.533	46.467
Martes_americana	-121.517	53.4
Martes_americana	-121.483	47.017
Martes_americana	-121.283	53.317
Martes_americana	-121.175	40.752
Martes_americana	-121.024	46.908
Martes_americana	-120.876	42.496
Martes_americana	-120.783	53.1
Martes_americana	-120.655	39.678
Martes_americana	-120.486	48.356
Martes_americana	-120.411	39.486
Martes_americana	-120.153	38.929
Martes_americana	-119.587	48.445
Martes_americana	-119.418	37.907
Martes_americana	-119.04	37.147
Martes_americana	-118.631	36.185
Martes_americana	-118.5	50.417
Martes_americana	-118.267	36.434
Martes_americana	-118.092	45.781
Martes_americana	-117.626	46.242
Martes_americana	-117.096	45.787
Martes_americana	-116.27	47.549
Martes_americana	-115.983	51.033
Martes_americana	-115.946	48.264
Martes_americana	-115.8	49.483
Martes_americana	-115.707	45.891
Martes_americana	-115.7	60.864
Martes_americana	-115.671	45.908
Martes_americana	-115.6	51.333
Martes_americana	-115.562	45.968
Martes_americana	-114.659	44.413
Martes_americana	-114.16	46.248
Martes_americana	-114.093	46.573
Martes_americana	-114.068	48.467
Martes_americana	-113.981	46.088
Martes_americana	-113.974	48.065
Martes_americana	-113.433	47.192
Martes_americana	-113.012	46.337
Martes_americana	-112.269	46.356
Martes_americana	-111.171	45.351
Martes_americana	-110.954	43.498
Martes_americana	-110.897	40.688
Martes_americana	-110.896	45.311
Martes_americana	-110.657	43.938
Martes_americana	-109.902	45.037
Martes_americana	-109.463	44.788
Martes_americana	-108.982	42.995
Martes_americana	-106.972	38.973
Martes_americana	-106.217	41.267
Martes_americana	-106.043	39.63
Martes_americana	-105.643	40.051
Martes_americana	-105.47	36.584
Martes_americana	-105.044	38.84
Martes_americana	-104.486	36.991
Martes_americana	-94.401	56.407
Martes_americana	-93.817	51.15
Martes_americana	-93.2	50.633
Martes_americana	-93.05	47.602
Martes_americana	-92.237	47.53
Martes_americana	-91.983	48.7
Martes_americana	-91.917	50.1
Martes_americana	-91.85	48.75
Martes_americana	-91.73	47.709
Martes_americana	-91.583	50.05
Martes_americana	-91.517	48.883
Martes_americana	-91.45	50.167
Martes_americana	-91.05	48.567
Martes_americana	-90.74	47.737
Martes_americana	-89.6	49.283
Martes_americana	-89.502	46.353
Martes_americana	-89.25	49.083
Martes_americana	-88.791	46.672
Martes_americana	-88.5	49.833
Martes_americana	-88.467	48.833
Martes_americana	-88.333	46.656
Martes_americana	-86.667	49.55
Martes_americana	-86.499	46.166
Martes_americana	-85.583	48
Martes_americana	-85.563	46.6
Martes_americana	-85.55	49.45
Martes_americana	-85.541	46.354
Martes_americana	-84.95	48.483
Martes_americana	-84.743	45.312
Martes_americana	-84.467	51.1
Martes_americana	-84.083	48.5
Martes_americana	-83.043	49.681
Martes_americana	-82.576	48.183
Martes_americana	-82	50.65
Martes_americana	-82	47.167
Martes_americana	-81.667	52.2
Martes_americana	-81.367	48.483
Martes_americana	-80.583	50.917
Martes_americana	-80.468	47.622
Martes_americana	-80.349	46.033
Martes_americana	-79.833	45.75
Martes_americana	-79.7	51.1
Martes_americana	-79.5	52
Martes_americana	-79.378	46.08
Martes_americana	-79.317	45.033
Martes_americana	-79	46
Martes_americana	-78.483	46.033
Martes_americana	-70.787	44.487
Martes_americana	-67	47.667
Myodes_gapperi	-132.467	56.2
Myodes_gapperi	-132.433	56.617
Myodes_gapperi	-132.183	55.75
Myodes_gapperi	-132.135	56.349
Myodes_gapperi	-131.967	56.058
Myodes_gapperi	-131.961	55.625
Myodes_gapperi	-131.917	57.183
Myodes_gapperi	-131.883	56.85
Myodes_gapperi	-131.854	55.729
Myodes_gapperi	-131.752	57.351
Myodes_gapperi	-131.729	56.208
Myodes_gapperi	-131.717	55.5
Myodes_gapperi	-131.678	56.191
Myodes_gapperi	-131.665	55.917
Myodes_gapperi	-131.637	55.449
Myodes_gapperi	-131.63	56.185
Myodes_gapperi	-131.628	55.695
Myodes_gapperi	-131.617	55.967
Myodes_gapperi	-131.6	55.317
Myodes_gapperi	-131.581	56.189
Myodes_gapperi	-131.498	55.344
Myodes_gapperi	-131.452	56.229
Myodes_gapperi	-131.367	55.633
Myodes_gapperi	-131.284	57.866
Myodes_gapperi	-131.167	56
Myodes_gapperi	-131.167	57.9
Myodes_gapperi	-131.135	56.038
Myodes_gapperi	-131.083	55.768
Myodes_gapperi	-131	54.983
Myodes_gapperi	-131	55.5
Myodes_gapperi	-130.767	55.883
Myodes_gapperi	-130.75	54.95
Myodes_gapperi	-130.75	55.95
Myodes_gapperi	-130.489	55.681
Myodes_gapperi	-130.334	54.944
Myodes_gapperi	-130.286	57.136
Myodes_gapperi	-130.017	55.917
Myodes_gapperi	-129.766	56.752
Myodes_gapperi	-129.342	56.358
Myodes_gapperi	-129.283	56.115
Myodes_gapperi	-128.965	55.332
Myodes_gapperi	-128.765	55.69
Myodes_gapperi	-128.55	54.367
Myodes_gapperi	-127.667	55.25
Myodes_gapperi	-125.75	54.05
Myodes_gapperi	-125.733	52.267
Myodes_gapperi	-125.317	52.467
Myodes_gapperi	-124.652	48.137
Myodes_gapperi	-124.375	47.687
Myodes_gapperi	-124.187	47.16
Myodes_gapperi	-124.15	53.917
Myodes_gapperi	-124.103	46.89
Myodes_gapperi	-124.05	46.349
Myodes_gapperi	-123.86	47.477
Myodes_gapperi	-123.846	46.976
Myodes_gapperi	-123.811	48.038
Myodes_gapperi	-123.345	47.641
Myodes_gapperi	-123.322	47.997
Myodes_gapperi	-123.313	47.522
Myodes_gapperi	-123.258	47.949
Myodes_gapperi	-123.23	46.629
Myodes_gapperi	-123.192	47.416
Myodes_gapperi	-123.117	49.25
Myodes_gapperi	-123.112	47.976
Myodes_gapperi	-123.099	47.273
Myodes_gapperi	-123.067	49.383
Myodes_gapperi	-123.024	48.028
Myodes_gapperi	-123	57.7
Myodes_gapperi	-122.983	50.1
Myodes_gapperi	-122.983	54.083
Myodes_gapperi	-122.95	50.133
Myodes_gapperi	-122.95	52.983
Myodes_gapperi	-122.917	47.794
Myodes_gapperi	-122.917	49.392
Myodes_gapperi	-122.916	47.773
Myodes_gapperi	-122.909	47.195
Myodes_gapperi	-122.746	47.446
Myodes_gapperi	-122.704	46.93
Myodes_gapperi	-122.687	47.212
Myodes_gapperi	-122.6	51.1
Myodes_gapperi	-122.6	53.017
Myodes_gapperi	-122.535	47.09
Myodes_gapperi	-122.274	46.776
Myodes_gapperi	-122.267	53.033
Myodes_gapperi	-122.167	54.283
Myodes_gapperi	-122.076	47.744
Myodes_gapperi	-122.045	46.474
Myodes_gapperi	-122.03	46.759
Myodes_gapperi	-121.967	49.1
Myodes_gapperi	-121.956	46.535
Myodes_gapperi	-121.888	46.879
Myodes_gapperi	-121.793	46.423
Myodes_gapperi	-121.778	46.756
Myodes_gapperi	-121.767	46.124
Myodes_gapperi	-121.767	52.25
Myodes_gapperi	-121.759	46.853
Myodes_gapperi	-121.6	48.833
Myodes_gapperi	-121.595	46.278
Myodes_gapperi	-121.583	46.867
Myodes_gapperi	-121.567	53.1
Myodes_gapperi	-121.489	47.049
Myodes_gapperi	-121.467	51.817
Myodes_gapperi	-121.464	47.013
Myodes_gapperi	-121.267	53.267
Myodes_gapperi	-121.217	55.717
Myodes_gapperi	-121.184	47.432
Myodes_gapperi	-121.038	46.937
Myodes_gapperi	-120.669	48.721
Myodes_gapperi	-120.667	45.975
Myodes_gapperi	-120.646	49
Myodes_gapperi	-120.626	48.58
Myodes_gapperi	-120.267	50.25
Myodes_gapperi	-120.233	55.767
Myodes_gapperi	-120.117	50
Myodes_gapperi	-120.117	50.733
Myodes_gapperi	-119.9	49.35
Myodes_gapperi	-119.5	50.533
Myodes_gapperi	-119.333	49.033
Myodes_gapperi	-119.15	53.133
Myodes_gapperi	-119.061	44.193
Myodes_gapperi	-118.933	50.417
Myodes_gapperi	-118.754	44.492
Myodes_gapperi	-118.545	45.286
Myodes_gapperi	-118.462	45.542
Myodes_gapperi	-118.45	50.133
Myodes_gapperi	-118.409	44.248
Myodes_gapperi	-118.331	44.578
Myodes_gapperi	-118.275	52.698
Myodes_gapperi	-118.243	44.978
Myodes_gapperi	-118.092	45.824
Myodes_gapperi	-118.067	51.1
Myodes_gapperi	-118.067	52.7
Myodes_gapperi	-118.008	46.068
Myodes_gapperi	-117.983	51.35
Myodes_gapperi	-117.917	51.083
Myodes_gapperi	-117.827	46.056
Myodes_gapperi	-117.653	48.062
Myodes_gapperi	-117.574	46.203
Myodes_gapperi	-117.517	51.267
Myodes_gapperi	-117.494	46.013
Myodes_gapperi	-117.369	44.982
Myodes_gapperi	-117.367	45.256
Myodes_gapperi	-117.363	46.118
Myodes_gapperi	-117.101	47.871
Myodes_gapperi	-117.076	46.782
Myodes_gapperi	-116.985	48.567
Myodes_gapperi	-116.896	44.766
Myodes_gapperi	-116.868	46.804
Myodes_gapperi	-116.867	44.766
Myodes_gapperi	-116.779	47.678
Myodes_gapperi	-116.657	46.148
Myodes_gapperi	-116.637	45.088
Myodes_gapperi	-116.577	46.732
Myodes_gapperi	-116.55	49.183
Myodes_gapperi	-116.548	45.188
Myodes_gapperi	-116.483	51.4
Myodes_gapperi	-116.404	48.912
Myodes_gapperi	-116.321	44.982
Myodes_gapperi	-116.085	44.302
Myodes_gapperi	-116.067	50.617
Myodes_gapperi	-115.992	53.739
Myodes_gapperi	-115.983	51.033
Myodes_gapperi	-115.945	48.263
Myodes_gapperi	-115.908	46.397
Myodes_gapperi	-115.9	51.083
Myodes_gapperi	-115.733	48.893
Myodes_gapperi	-115.73	47.517
Myodes_gapperi	-115.7	51.133
Myodes_gapperi	-115.565	44.654
Myodes_gapperi	-115.483	51.167
Myodes_gapperi	-114.791	48.797
Myodes_gapperi	-114.683	49.633
Myodes_gapperi	-114.45	55.033
Myodes_gapperi	-114.438	46.871
Myodes_gapperi	-114.417	49.833
Myodes_gapperi	-114.4	50.517
Myodes_gapperi	-114.375	46.65
Myodes_gapperi	-114.363	43.681
Myodes_gapperi	-114.35	50.233
Myodes_gapperi	-114.301	43.742
Myodes_gapperi	-114.083	47.917
Myodes_gapperi	-114.009	46.15
Myodes_gapperi	-114	46.867
Myodes_gapperi	-113.967	47.883
Myodes_gapperi	-113.903	49.083
Myodes_gapperi	-113.843	46.975
Myodes_gapperi	-113.833	47.917
Myodes_gapperi	-113.8	52.267
Myodes_gapperi	-113.65	48.799
Myodes_gapperi	-113.417	53.567
Myodes_gapperi	-113.017	53.35
Myodes_gapperi	-112.864	45.423
Myodes_gapperi	-112.8	53.017
Myodes_gapperi	-112.445	42.871
Myodes_gapperi	-112.054	41.877
Myodes_gapperi	-111.999	41.266
Myodes_gapperi	-111.932	43.526
Myodes_gapperi	-111.628	41.89
Myodes_gapperi	-111.573	42.329
Myodes_gapperi	-111.516	39.065
Myodes_gapperi	-111.5	39.325
Myodes_gapperi	-111.386	42.379
Myodes_gapperi	-111.333	44.5
Myodes_gapperi	-111.31	45.173
Myodes_gapperi	-111.298	39.295
Myodes_gapperi	-111.21	46.501
Myodes_gapperi	-111.15	58.767
Myodes_gapperi	-111.14	40.186
Myodes_gapperi	-110.95	40.65
Myodes_gapperi	-110.857	44.645
Myodes_gapperi	-110.844	44.126
Myodes_gapperi	-110.75	42.75
Myodes_gapperi	-110.695	44.727
Myodes_gapperi	-110.617	41.317
Myodes_gapperi	-110.587	44.947
Myodes_gapperi	-110.581	41.293
Myodes_gapperi	-110.58	44.942
Myodes_gapperi	-110.563	43.878
Myodes_gapperi	-110.551	40.926
Myodes_gapperi	-110.544	41.27
Myodes_gapperi	-110.522	43.851
Myodes_gapperi	-110.466	44.774
Myodes_gapperi	-110.359	44.416
Myodes_gapperi	-110.321	43.162
Myodes_gapperi	-110.235	44.896
Myodes_gapperi	-110.067	43.753
Myodes_gapperi	-110	50.967
Myodes_gapperi	-109.965	43.706
Myodes_gapperi	-109.902	45.037
Myodes_gapperi	-109.837	43.303
Myodes_gapperi	-109.746	40.596
Myodes_gapperi	-109.706	47.241
Myodes_gapperi	-109.521	44.961
Myodes_gapperi	-109.5	49.667
Myodes_gapperi	-109.478	44.798
Myodes_gapperi	-109.419	33.795
Myodes_gapperi	-109.332	45.188
Myodes_gapperi	-109.323	33.642
Myodes_gapperi	-109.057	43.043
Myodes_gapperi	-109.035	45.374
Myodes_gapperi	-108.982	42.995
Myodes_gapperi	-108.964	45.207
Myodes_gapperi	-108.893	42.938
Myodes_gapperi	-108.813	45.11
Myodes_gapperi	-108.789	42.871
Myodes_gapperi	-108.642	33.331
Myodes_gapperi	-108.483	55.85
Myodes_gapperi	-108.114	33.581
Myodes_gapperi	-108.033	33.185
Myodes_gapperi	-107.947	39.04
Myodes_gapperi	-107.933	37.738
Myodes_gapperi	-107.847	44.579
Myodes_gapperi	-107.566	41.1
Myodes_gapperi	-107.555	39.699
Myodes_gapperi	-107.537	41.081
Myodes_gapperi	-107.511	44.073
Myodes_gapperi	-107.503	41.961
Myodes_gapperi	-107.467	44.55
Myodes_gapperi	-107.45	36.005
Myodes_gapperi	-107.43	38.542
Myodes_gapperi	-107.186	33.985
Myodes_gapperi	-107.184	38.843
Myodes_gapperi	-107.075	41.142
Myodes_gapperi	-107.029	38.989
Myodes_gapperi	-106.906	41.285
Myodes_gapperi	-106.883	34.35
Myodes_gapperi	-106.839	36.05
Myodes_gapperi	-106.728	44.368
Myodes_gapperi	-106.7	52.2
Myodes_gapperi	-106.696	40.382
Myodes_gapperi	-106.627	35.878
Myodes_gapperi	-106.597	37.301
Myodes_gapperi	-106.521	35.807
Myodes_gapperi	-106.5	51.817
Myodes_gapperi	-106.444	37.002
Myodes_gapperi	-106.436	39.343
Myodes_gapperi	-106.17	41.317
Myodes_gapperi	-106.145	38.427
Myodes_gapperi	-106.137	38.115
Myodes_gapperi	-106.083	53.917
Myodes_gapperi	-106.068	39.275
Myodes_gapperi	-106.067	50.45
Myodes_gapperi	-106.055	40.545
Myodes_gapperi	-105.938	39.688
Myodes_gapperi	-105.883	53.567
Myodes_gapperi	-105.86	40.208
Myodes_gapperi	-105.782	35.787
Myodes_gapperi	-105.667	36.588
Myodes_gapperi	-105.635	40.438
Myodes_gapperi	-105.594	36.588
Myodes_gapperi	-105.564	36.053
Myodes_gapperi	-105.551	40.1
Myodes_gapperi	-105.543	40.337
Myodes_gapperi	-105.542	39.761
Myodes_gapperi	-105.536	40.021
Myodes_gapperi	-105.515	36.131
Myodes_gapperi	-105.512	39.739
Myodes_gapperi	-105.509	40.073
Myodes_gapperi	-105.486	36.603
Myodes_gapperi	-105.457	36.14
Myodes_gapperi	-105.351	40.378
Myodes_gapperi	-105.144	36.695
Myodes_gapperi	-104.992	38.815
Myodes_gapperi	-104.683	55.15
Myodes_gapperi	-104.42	44.435
Myodes_gapperi	-104.118	44.164
Myodes_gapperi	-103.949	44.549
Myodes_gapperi	-103.908	44.179
Myodes_gapperi	-103.825	43.93
Myodes_gapperi	-103.709	44.417
Myodes_gapperi	-103.688	43.824
Myodes_gapperi	-103.667	50.533
Myodes_gapperi	-103.662	44.2
Myodes_gapperi	-103.65	50.7
Myodes_gapperi	-103.598	43.767
Myodes_gapperi	-103.534	44.214
Myodes_gapperi	-103.526	43.905
Myodes_gapperi	-103.504	44.194
Myodes_gapperi	-103.167	58.117
Myodes_gapperi	-102.96	47.481
Myodes_gapperi	-101.633	54.642
Myodes_gapperi	-101.583	57.9
Myodes_gapperi	-101.41	48.234
Myodes_gapperi	-101.378	54.586
Myodes_gapperi	-101.371	48.233
Myodes_gapperi	-101.317	50.817
Myodes_gapperi	-101.157	48.137
Myodes_gapperi	-101.083	53.8
Myodes_gapperi	-100.924	48.234
Myodes_gapperi	-100.681	48.91
Myodes_gapperi	-100.083	51.15
Myodes_gapperi	-100.062	48.841
Myodes_gapperi	-100	50.833
Myodes_gapperi	-99.983	51.133
Myodes_gapperi	-99.783	48.972
Myodes_gapperi	-99.667	51
Myodes_gapperi	-99.603	49.709
Myodes_gapperi	-99.5	60.5
Myodes_gapperi	-99.442	49.721
Myodes_gapperi	-99.05	47.906
Myodes_gapperi	-98.633	51.767
Myodes_gapperi	-98.317	50.183
Myodes_gapperi	-97.951	47.001
Myodes_gapperi	-97.524	48.422
Myodes_gapperi	-97.433	55.283
Myodes_gapperi	-97.41	48.412
Myodes_gapperi	-97.367	46.918
Myodes_gapperi	-97.362	45.439
Myodes_gapperi	-97.317	49.817
Myodes_gapperi	-97.3	47.917
Myodes_gapperi	-97.3	51.9
Myodes_gapperi	-97.233	49.883
Myodes_gapperi	-97.062	47.404
Myodes_gapperi	-96.981	45.896
Myodes_gapperi	-96.635	50.554
Myodes_gapperi	-96.468	46.866
Myodes_gapperi	-96.45	49.917
Myodes_gapperi	-96.275	49.458
Myodes_gapperi	-96.218	50.56
Myodes_gapperi	-95.883	52.483
Myodes_gapperi	-95.845	46.875
Myodes_gapperi	-95.223	47.188
Myodes_gapperi	-95.117	49.8
Myodes_gapperi	-95.094	47.217
Myodes_gapperi	-94.668	49.987
Myodes_gapperi	-94.667	49.15
Myodes_gapperi	-94.633	48.817
Myodes_gapperi	-94.434	46.185
Myodes_gapperi	-94.362	46.965
Myodes_gapperi	-94.354	46.457
Myodes_gapperi	-94.3	48.8
Myodes_gapperi	-94.183	58.717
Myodes_gapperi	-94.173	46.566
Myodes_gapperi	-94.167	49.217
Myodes_gapperi	-94.122	47.33
Myodes_gapperi	-94.1	48.65
Myodes_gapperi	-93.95	58.767
Myodes_gapperi	-93.833	48.633
Myodes_gapperi	-93.817	48.9
Myodes_gapperi	-93.817	51.05
Myodes_gapperi	-93.667	48.517
Myodes_gapperi	-93.65	49.767
Myodes_gapperi	-93.65	52.833
Myodes_gapperi	-93.583	51.333
Myodes_gapperi	-93.567	45.304
Myodes_gapperi	-93.5	53.15
Myodes_gapperi	-93.312	45.634
Myodes_gapperi	-93.271	46.607
Myodes_gapperi	-93.183	50.317
Myodes_gapperi	-93.089	45.16
Myodes_gapperi	-92.917	52.517
Myodes_gapperi	-92.853	48.422
Myodes_gapperi	-92.779	45.775
Myodes_gapperi	-92.75	48.25
Myodes_gapperi	-92.624	45.862
Myodes_gapperi	-92.583	49.717
Myodes_gapperi	-92.531	46.704
Myodes_gapperi	-92.183	48.433
Myodes_gapperi	-91.917	50.1
Myodes_gapperi	-91.867	47.903
Myodes_gapperi	-91.822	46.353
Myodes_gapperi	-91.821	45.907
Myodes_gapperi	-91.717	47.799
Myodes_gapperi	-91.66	48.196
Myodes_gapperi	-91.633	46
Myodes_gapperi	-91.574	48.193
Myodes_gapperi	-91.484	46.013
Myodes_gapperi	-91.367	48.283
Myodes_gapperi	-91.343	46.584
Myodes_gapperi	-91.233	48.133
Myodes_gapperi	-91.133	48.417
Myodes_gapperi	-90.861	44.901
Myodes_gapperi	-90.804	45.99
Myodes_gapperi	-90.564	44.949
Myodes_gapperi	-90.25	48.95
Myodes_gapperi	-90.243	47.987
[truncated: 1,729 more rows]
